# Supplementary material for: Analysis of the pathogenicity of novel GNE mutations and clinical, pathological, and genetic characteristics of GNE myopathy in Chinese population
Source: Orphanet J Rare Dis. 2025 Apr 5;20:161. doi: 10.1186/s13023-025-03696-2 (PMC11972457; doi:10.1186/s13023-025-03696-2)
Supplement: Supplementary file 2 — Supplemental Table 3– Detailed clinical and pathological features of 216 patients with GNE myopathy [file 13023_2025_3696_MOESM2_ESM.xlsx]

## Sheet: Sheet1
		Table S3 Detailed clinical and pathological features of 216 patients with GNE myopathy
		Patient No.	Sex	Age	Onset age(yr)	Onset to dx(yr)	Initail Symptoms	CK(U/L)	Platelets count(109/µl)	Subcutaneous bleeding	EMG	Muscle patology	NM_00001128227.3	NP_001121699	Exon/Intron	Protein domain	NM_00001128227.3	NP_001121699	Exon/Intron	Protein domain
		1	M	34	28	6	LE	975	N/A	N/A	NP	RV(+)GC	c.2054T>C	p.V685A	12	Kinase	c.2054T>C	p.V685A	12	Kinase
		2	F	31	27	4	LE	N/A	N/A	N/A	NP	N/A	c.2054T>C	p.V685A	12	Kinase	c.2054T>C	p.V685A	12	Kinase
		3	M	24	21	3	LE	749	N/A	N/A	NP	N/A	c.424G>A	p.G142R	3	Epimerase	c.944T>C	p.F315S	5	Epimerase
		4	F	25	24	1	LE	276	N/A	N/A	NP	N/A	c.115C>T	p.R39*	2	Null	c.620A>T	p.D207V	3	Epimerase
		5	F	21	20	1	LE	674	N/A	N/A	N/A	N/A	c.115C>T	p.R39*	2	Null	c.620A>T	p.D207V	3	Epimerase
		6	F	26	24	2	LE	351	N/A	N/A	MP	N/A	N/A	p.D207V	3	Epimerase	N/A	p.V362A	6	Epimerase
		7	F	39	33	6	LE	N/A	N/A	N/A	MP	N/A	N/A	p.D207V	3	Epimerase	N/A	p.K240E	4	Epimerase
		8	M	27	22	5	UE&LE	538	N/A	N/A	MP	RV(+)BB	c.1150A>G	p.K384E	6	Epimerase	c.1150A>C	p.K384E	6	Epimerase
		9	F	31	30	1	UE&LE	374	N/A	N/A	MP	RV(-)BB	c.1891delG	p.A631Qfs*43	10	Null	c.620A>T	p.D207V	3	Epimerase
		10	F	44	28	16	LE	317	N/A	N/A	MP	RV(+)QF	C.1150A>G	p.K384E	6	Epimerase	C.620A>T	p.D207V	3	Epimerase
		11	M	37	33	4	LE	290	N/A	N/A	MP	RV(+)GC	c.649T>C	p.Y217H	3	Epimerase	c.649T>C	p.Y217H	3	Epimerase
		12	M	34	27	7	LE	418	N/A	N/A	MP	RV(-)QF	c.1078 1081delinsATT	p.E360Ifs*43	6	Null	c.620A>T	p.D207V	3	Epimerase
		13	F	54	52	2	UE&LE	210	N/A	N/A	MP	RV(-)BB	c.2005G>C9	P.A669P	11	Kinase	c.620A>T	p.D207V	3	Epimerase
		14	F	47	37	10	UE	487	N/A	N/A	MP	RV(-)QF	c.1399C>T	p.Q467*	8	Null	c.620A>T	p.D207V	3	Epimerase
		15	M	41	38	3	UE	387	N/A	N/A	MP	RV(+)BB	c.1616T>C	p.L539S	9	Kinase	c.620A>T	p.D207V	3	Epimerase
		16	M	28	25	3	LE	865	N/A	N/A	MP	RV(+)TA	c.826A>G	p.K276E	4	Epimerase	c.826A>G	p.K276E	4	Epimerase
		17	M	28	26	2	LE	575	N/A	N/A	MP	RV(+)BB	c.651T>G	p.Y217*	3	Null	c.1807G>C	P.V603L	10	Kinase
		18	F	43	26	17	LE	314	N/A	N/A	MP	RV(+)BB	c.830G>A	p.R277Q	4	Epimerase	c.830G>A	p.R277Q	4	Epimerase
		19	M	39	38	1	LE	321	N/A	N/A	MP	RV(+)TA	c.1618C>T	p.H540Y	9	Kinase	c.620A>T	p.D207V	3	Epimerase
		20	M	37	36	1	LE	425	N/A	N/A	MP	RV(+)GC	c.409A>T	p.I137F	3	Epimerase	c.2048G>A	p.G683E	12	Kinase
		21	M	32	31	1	LE	280	N/A	N/A	MP	RV(+)GC	c.1664C>T	P.A555V	9	Kinase	c.1778T>C	p.F593S	10	Kinase
		22	F	34	32	2	LE	640	N/A	N/A	MP	RV(+)GC	c.830G>A	p.R277Q	4	Epimerase	c.830G>A	p.R277Q	4	Epimerase
		23	M	25	15	10	LE	248	N/A	N/A	NP	RV(+)QF	c.829C>T	p.R277W	4	Epimerase	c.620A>T	p.D207V	3	Epimerase
		24	F	36	33	3	LE	296	N/A	N/A	MP	RV(+)BB	c.1150A>G	p.K384E	6	Epimerase	c.1150A>G	p.K384E	6	Epimerase
		25	F	30	28	2	Foot drop	165	N/A	N/A	NP	RV(-)BB	c.289T>G	p.F97V	3	Epimerase	c.289T>G	p.F97V	3	Epimerase
		26	F	48	40	8	Foot drop	192	N/A	N/A	MP	RV(-)GC	c.1807G>C	p.V603L	10	Kinase	c.620A>T	p.D207V	3	Epimerase
		27	M	26	24	2	LE	1836	N/A	N/A	MP	RV(-)GC	c.1636 1637delGA	p.D546Qfs*2	9	Null	c.1778T>C	p.F593S	10	Kinase
		28	F	47	41	6	LE	370	N/A	N/A	MP	RV(-)GC	c.1865C>T	P.A622V	10	Kinase	c.620A>T	p.D207V	3	Epimerase
		29	F	53	49	4	UE&LE	175	N/A	N/A	MP	RV(+)QF	c.131G>C	p.C44S	2	Epimerase	c.620A>T	p.D207V	3	Epimerase
		30	M	51	46	5	LE	1309	N/A	N/A	MP	RV(-)GC	c.577C>T	p.R193C	3	Epimerase	c.620A>T	p.D207V	3	Epimerase
		31	M	45	39	6	Foot drop	331	N/A	N/A	MP	ND	c.830G>A	p.R277Q	4	Epimerase	c.830G>A	p.R277Q	4	Epimerase
		32	M	24	21	3	LE	1184	N/A	N/A	MP	RV(-)BB	c.131G>C	p.C44S	2	Epimerase	c.52-1G>A			Null
		33	M	26	22	4	LE	413	N/A	N/A	MP	RV(+)TA	c.958C>T	p.Q320	5	Epimerase	c.620A>T	p.D207V	3	Epimerase
		34	M	24	22	2	UE&LE	566	N/A	N/A	MP	RV(+)TA	c.1859C>T	p.A620V	10	Kinase	c.1768G>A	p.G590R	10	Kinase
		35	F	32	24	8	LE	266	N/A	N/A	MP	RV(-)BB	c.1664C>T	P.A555V	9	Kinase	c.620A>T	p.D207V	3	Epimerase
		36	F	20	17	3	LE	153	N/A	N/A	MP	RV(-)BB	c.330_332delAGA	p.110delE	3	Epimerase	c.620A>T	p.D207V	3	Epimerase
		37	F	25	22	3	LE	197	N/A	N/A	MP	RV(+)BB	c.446C>T	P.A149V	3	Epimerase	c.620A>T	p.D207V	3	Epimerase
		38	F	28	25	3	Foot drop	187	N/A	N/A	MP	RV(-)BB	c.830G>A	p.R277Q	4	Epimerase	c.258-2A>G	p.G85fs*	2	Null
		39	F	36	31	5	Foot drop	500	N/A	N/A	MP	RV(-)GC	c.1636_1637delGA	p.D546Qfs*2	9	Null	c.620A>T	P.D207V	3	Epimerase
		40	F	33	27	6	LE	161	N/A	N/A	MP	RV(-)BB	c.1010G>A	p.R337Q	5	Epimerase	c.1150A>G	p.K384E	6	Epimerase
		41	F	31	28	3	Foot drop	436	N/A	N/A	MP	RV(+)BB	c.2005G>C	P.A669P	11	Kinase	c.876G>A	p.M292I	5	Epimerase
		42	F	39	37	2	LE	174	N/A	N/A	MP	RV(-)GC	c.830G>A	p.R277Q	4	Epimerase	c.620A>T	p.D207V	3	Epimerase
		43	F	36	34	2	Foot drop	600	N/A	N/A	MP	N/A	c.1618C>T	p.H540Y	9	Kinase	c.1618C>7	p.H540Y	9	Kinase
		44	M	63	60	3	LE	119	N/A	N/A	MP	N/A	c.1932delG	p.M645Cfs*29	11	Null	c.620A>T	p.D207V	3	Epimerase
		45	F	37	34	3	LE	113	N/A	N/A	MP	N/A	c.620A>T	p.D207V	3	Epimerase	c.536A>G	p.H179R	3	Epimerase
		46	F	34	24	10	LE	76	N/A	N/A	MP	RV(+)GC	c.577C>T	p.R193C	3	Epimerase	c.577C>T	P.R193C	3	Epimerase
		47	F	28	24	4	Foot drop	340	N/A	N/A	MP	RV(-)GC	c.1183G>A	p.G395R	7	Epimerase	c.620A>T	p.D207V	3	Epimerase
		48	M	26	23	3	LE	176	N/A	N/A	MP	N/A	c.1864G>A	P.A622T	10	Kinase	c.1778T>C	p.F593S	10	Kinase
		49	M	28	24	4	LE	560	N/A	N/A	MP	RV(-)BB	c.577C>T	p.R193C	3	Epimerase	c.1225G>C	p.D409H	7	UF
		50	M	45	25	20	LE	67	N/A	N/A	MP	N/A	c.1789G>T	p.E597*	10	Null	c.815T>G	p.1272S	4	Epimerase
		51	F	30	29	1	Foot drop	322	N/A	N/A	MP	RV(+)BB	c.620A>T	p.D207V	3	Epimerase	Ex1-2 del			Null
		52	F	26	24	2	LE	583	N/A	N/A	MP	RV(-)GC	c.620A>T	p.D207V	3	Epimerase	LINE Ta-1d inStion		3	Null
		53	F	25	19	6	LE	240	N/A	N/A	MP	RV(+)BB	c.830G>A	P.R277Q	4	Epimerase	c.1664C>T	p.A555V	9	Kinase
		54	M	31	29	2	LE	966	N/A	N/A	MP	RV(+)BB	N/A	p.G630A	10	Kinase	N/A	p.A662V	11	Kinase
		55	M	27	26	1	LE	250	N/A	N/A	MP	RV(+)GC	N/A	p.F593S	10	Kinase	N/A	p.Y621*	10	Null
		56	F	19	18	1	LE	669	N/A	N/A	MP	RV(-)QF	N/A	p.R42W	2	Epimerase	N/A	p.V603L	10	Kinase
		57	M	58	50	8	LE	470	N/A	N/A	MP	RV(+)TA	N/A	p.R39*	2	Null	N/A	p.D207V	3	Epimerase
		58	M	24	23	1	LE	326	N/A	N/A	NP	RV(+)BB	N/A	p.D546Qfs*2	9	Null	N/A	p.Y217H	3	Epimerase
		59	M	26	25	1	LE	444	N/A	N/A	MP	RV(+)TA	N/A	p.D207V	3	Epimerase	N/A	p.V336F	5	Epimerase
		60	F	25	22	3	LE	N/A	N/A	N/A	M/NP	RV(+)GC	N/A	p.L539S	9	Kinase	N/A	p.L539S	9	Kinase
		61	F	25	23	2	LE	606	N/A	N/A	MP	RV(+)BB	N/A	p.L539S	9	Kinase	N/A	p.A662V	11	Kinase
		62	F	23	21	2	LE	N/A	N/A	N/A	MP	RV(+)BB	N/A	p.L539S	9	Kinase	N/A	p.A662V	11	Kinase
		63	F	28	23	5	LE	260	N/A	N/A	NP	RV(+)BB	N/A	p.L539S	9	Kinase	N/A	p.A662V	11	Kinase
		64	F	32	25	7	LE	622	N/A	N/A	NP	RV(+)BB	N/A	p.I618T	10	Kinase	N/A	p.I618T	10	Kinase
		65	F	22	21	1	LE	343	N/A	N/A	MP	RV(+)QF	N/A	p.Y706C	11	Kinase	N/A	p.Y706C	11	Kinase
		66	F	27	20	7	LE	266	N/A	N/A	M/NP	RV(+)BB	N/A	p.I82M	2	Epimerase	N/A	p.L539S	9	Kinase
		67	F	30	19	11	LE	307	N/A	N/A	NP	RV(+)BB	N/A	p.I82M	2	Epimerase	N/A	p.L539S	9	Kinase
		68	F	23	22	1	LE	N/A	N/A	N/A	NP	RV(+)BB	N/A	p.E66K	2	Epimerase	N/A	p.L539S	9	Kinase
		69	F	27	20	7	LE	N/A	N/A	N/A	MP	RV(+)BB	N/A	p.D207V	3	Epimerase	N/A	p.L539S	9	Kinase
		70	F	24	20	4	LE	513	N/A	N/A	NP	RV(+)TA	N/A	p.Y217H	3	Epimerase	N/A	p.D546Qfs "2	9	Null
		71	F	33	29	4	LE	851	N/A	N/A	MP	RV(+)BB	N/A	p.D207V	3	Epimerase	N/A	p.D207V	3	Epimerase
		72	M	25	20	5	LE	389	N/A	N/A	NP	RV(+)BB	N/A	p.R208C	3	Epimerase	N/A	p.E360*	6	Null
		73	M	35	32	3	LE	707	N/A	N/A	MP	RV(+)TA	N/A	p.R39*	2	Null	N/A	p.D207V	3	Epimerase
		74	M	26	20	6	LE	N/A	N/A	N/A	MP	RV(+)BB	N/A	p.Q320*	5	Null	N/A	p.D207V	3	Epimerase
		75	F	51	31	20	LE	219	N/A	N/A	MP	RV(+)BB	c.479G>A	p.R160Q	3	Epimerase	c.620A>T	p.D207V	3	Epimerase
		76	F	32	24	8	LE	163	N/A	N/A	MP	RV(+)BB	c.125G>A	p.P42Q	2	Epimerase	c.226G>A	p.V76I	2	Epimerase
		77	F	31	29	2	LE	207	N/A	N/A	MP	RV(+)BB	c.125G>A	p.P42Q	2	Epimerase	c.226G>A	p.V76I	2	Epimerase
		78	M	29	28	1	LE	261	N/A	N/A	M/NP	RV(+)TA	c.478C>T	p.R160X	3	Epimerase	c.620A>T	p.D207V	3	Epimerase
		79	F	36	28	8	UE	178	N/A	N/A	MP	RV(+)GC	c.604A>G	p.M202V	3	Epimerase	c.620A>T	p.D207V	3	Epimerase
		80	F	44	39	5	UE	403	N/A	N/A	MP	RV(+)BB	c.830G>A	p.R277Q	4	Epimerase	c.830G>A	p.R277Q	4	Epimerase
		81	M	42	35	7	LE	1060	N/A	N/A	MP	RV(-)BB	c.620A>T	p.D207V	3	Epimerase	c.970C>G	p.H324D	5	Epimerase
		82	F	36	31	5	LE	410	N/A	N/A	MP	RV(+)BB	c.155A>G	p.D52G	2	Epimerase	c.830G>A	p.R277Q	4	Epimerase
		83	M	49	29	20	LE	62	N/A	N/A	MP	RV(+)BB	c.620A>T	p.D207V	3	Epimerase	c.541A>T	p.I181L	3	Epimerase
		84	F	35	32	3	LE	393	N/A	N/A	MP	RV(+)GC	c.620A>T	p.D207V	3	Epimerase	c.1981G>C	p.A661P	11	Kinase
		85	F	30	29	1	LE	90	N/A	N/A	MP	RV(+)BB	c.620A>T	p.D207V	3	Epimerase	c.407A>G	p.D136G	3	Epimerase
		86	F	26	24	2	LE	190	N/A	N/A	MP	RV(+)BB	c.620A>T	p.D207V	3	Epimerase	c.541A>T	p.I181L	3	Epimerase
		87	F	22	16	6	LE	531	N/A	N/A	MP	RV(+)TA	c.478C>T	p.R160X	3	Epimerase	c.1807G>C	p.V603L	10	Kinase
		88	F	34	31	3	LE	320	N/A	N/A	MP	RV(+)BB	c.649T>C	p.Y217H	3	Epimerase	c.649 T>C	p.Y217H	3	Epimerase
		89	F	36	34	2	LE	260	N/A	N/A	NP	RV(+)TA	c.620A>T	p.D207V	3	Epimerase	c.479G>A	p.R160Q	3	Epimerase
		90	M	30	27	3	LE	253	N/A	N/A	M/NP	RV(+)TA	c.859G>A	p.A287T	4	Epimerase	c.1055G>A	p.R352H	5	Epimerase
		91	F	22	20	2	LE	145	N/A	N/A	MP	RV(+)TA	c.1807G>C	p.V603L	10	Kinase	c.1807G>C	p.V603L	10	Kinase
		92	M	22	15	7	LE	941	N/A	N/A	MP	RV(+)BB	c.829C>T	p.R277W	4	Epimerase	c.1064G>A	p.G355E	5	Epimerase
		93	F	45	42	3	LE	119	N/A	N/A	MP	RV(+)BB	c.620A>T	p.D207V	3	Epimerase	c.1064G>A	p.G355E	5	Epimerase
		94	F	34	32	2	LE	452	N/A	N/A	MP	RV(+)TA	c.829C>T	p.R277W	4	Epimerase	c.829C>T	p.R277W	4	Epimerase
		95	M	55	35	20	LE	374	N/A	N/A	MP	RV(+)BB	c.620A>T	p.D207V	3	Epimerase	c.1126C>T	p.0376X	6	Epimerase
		96	M	20	19	1	LE	405	N/A	N/A	Normal	RV(+)TA	c.491T>C	p.I164T	3	Epimerase	c.947A>G	p.D316G	5	Epimerase
		97	F	38	28	10	Atrophy of LDL	353.9	N/A	N/A	M/NP	RV(+)	c.577C>T	p.R193C	3	Epimerase	c.124C>T	P.R42W	2	Epimerase
		98	F	20	20	0	Muscle weakness of BLL	282.8	N/A	N/A	NP	RV(+)	c.830G>A	p.R277Q	4	Epimerase	c.539C>T	p.A180V	3	Epimerase
		99	F	31	29	2	Muscle weakness and numbness of AL	243.1	N/A	N/A	M/NP	RV(+)	c.830G>A	p.R277Q	4	Epimerase	c.2099G>A	p.G700E	11	Kinase
		100	F	41	33	8	Muscle weakness of BLL	165.3	N/A	N/A	MP	RV(+)	c.620A>T	p.D207V	3	Epimerase	c.125G>A	p.R42Q	2	Epimerase
		101	F	33	23	10	Muscle weakness of AL	244.7	N/A	N/A	MP	RV(+)	c.1489A>G	p.R497G	8	Kinase	N/A	N/A	N/A	N/A
		102	F	49	43	6	Muscle weakness of AL	249	N/A	N/A	M/NP	RV(-)	c.620A>T	p.D207V	3	Epimerase	c.1616T>C	p.L539S	9	Kinase
		103	M	45	38	7	Backache and muscle weakness of waist	354.8	N/A	N/A	MP	RV(+)	c.620A>T	p.D207V	3	Epimerase	c.125G>A	p.R42Q	2	Epimerase
		104	M	22	20	2	Muscle weakness of BLL	1277	N/A	N/A	MP	RV(+)	c.830G>A	p.R277Q	4	Epimerase	c.1985C>T	p.A662V	11	Kinase
		105	M	37	31	6	Muscle weakness of AL	229.1	N/A	N/A	MP	RV(+)	c.959A>G	p.Q320 R	5	Epimerase	N/A	N/A	N/A	N/A
		106	F	26	21	5	Muscle weakness of BLL	542.1	N/A	N/A	M/NP	RV(+)	c.854A>G	p.D285G	4	Epimerase	N/A	N/A	N/A	N/A
		107	M	29	25	4	Waddling gait	453	25	+	M/NP	RV(+)	c.862+870C>T			Null	c.478C>T	p.R160*	3	Null
		108	F	46	32	14	LE	237	35	+	ND	N/A	c.862+870C>T			Null	c.812T>A	p. L271H	4	Epimerase
		109	F	46	31	15	UE&LE	373	367	-	MP	RV(+)	c.862+870C>T			Null	c.620A>T	p. D207V	3	Epimerase
		110	F	30	28	2	UE&LE	134	193	-	MP	RV(+)	c.862+870C>T			Null	c.1150A>G	p. K384E	6	Epimerase
		111	M	39	34	5	LE	84	168	-	MP	RV(+)	c.862+870C>T			Null	c.682 687dup	p.M229_S230insYM	3	Epimerase
		112	M	43	36	7	Waddling gait	372	290	-	ND	ND	c.862+870C>T			Null	c.682 687dup	p.M229_S230insYM	3	Epimerase
		113	M	32	28	4	LE	1036	62	+	MP	RV(+)	c.862+870C>T			Null	c.268C>T	P.R90*	3	Null
		114	M	60	44	16	LE	135	136	-	MP	RV(-)	c.862+870C>T			Null	c.830G>A	p. R277Q	4	Epimerase
		115	M	26	20	6	LE	1350	N/A	-	MP	RV(-)	c.862+870C>T			Null	c.1493T>A	p. I498N	8	Kinase
		116	F	32	24	8	Difficulty in climbingstairs	287	N/A	N/A	MP	RV(+)	c.1627G>A	p.V543M	9	Kinase	c.1627G>A	p.V543M	9	Kinase
		117	F	30	26	4	Difficulty in climbingstairs	310	N/A	N/A	MP	RV(+)	c.1627G>A	p.V543M	9	Kinase	c.1627G>A	p.V543M	9	Kinase
		118	M	19	15	4	Difficulty in climbingstairs,wadding gait	1015.6	N/A	N/A	MP	RV(+)	c.778A>C	p.I260L	4	Epimerase	c.778A>C	p.I260L	4	Epimerase
		119	F	36	15	21	UE	786	N/A	N/A	NP	RV(+)	c.815T>G	p.I272S	4	Epimerase	c.1399C>T	p.Q467X	8	Kinase
		120	F	26	22	4	Foot drop	462	N/A	N/A	N/A	RV(+)	c.737G>T	p.R246L	4	Epimerase	c.1865T>G	p.V622G	10	Kinase
		121	F	53	43	10	Foot drop	517	N/A	N/A	N/A	RV(+)	c.527A>T	p.D176V	3	Epimerase	c.1571C>T	p.A524V	9	Kinase
		122	M	44	40	4	Foot drop	519	N/A	N/A	N/A	RV(+)	c.527A>T	p.D176V	3	Epimerase	c.1571C>T	p.A524V	9	Kinase
		123	M	37	35	2	Foot drop	424	N/A	N/A	N/A	RV(+)	c.527A>T	p.D176V	3	Epimerase	c.1559G>A	p.C520Y	9	Kinase
		124	F	43	33	10	Walking unsteadily	472	N/A	N/A	N/A	RV(+)	c.527A>T	p.D176V	3	Epimerase	c.1714G>C	p.V572L	9	Kinase
		125	F	47	43	4	Difficulty in lifting right arm	323	N/A	N/A	N/A	RV(+)	c.527A>T	p.D176V	3	Epimerase	IVS2 +1G>A			Null
		126	M	39	37	2	Foot drop	438	N/A	N/A	N/A	RV(+)	c.527A>T	p.D176V	3	Epimerase	c.527A>T	p.D176V	3	Epimerase
		127	M	44	39	5	Difficulty in running	407	N/A	N/A	N/A	RV(+)	c.527A>T	p.D176V	3	Epimerase	c.1571C>T	p.A524V	9	Kinase
		128	M	28	26	2	Foot drop	425	N/A	N/A	N/A	RV(+)	c.22C>T	p.R8*	1	Null	c.2086G>A	p.V696M	11	Kinase
		129	F	30	29	1	Foot drop	476	N/A	N/A	N/A	RV(+)	c.1534G>A	p.V512M	9	Kinase	c.1642G>A	p.G548S	9	Kinase
		130	M	36	30	6	Walking unsteadily	2459	N/A	N/A	N/A	RV(+)	c.1525C>T	p.H509Y	9	Kinase	c.1525C>T	p.H509Y	9	Kinase
		131	F	53	43	10	Foot drop	429	N/A	N/A	N/A	RV(+)	c.527A>T	p.D176V	3	Epimerase	c.1714G>C	p.V572L	9	Kinase
		132	F	34	26	8	Foot drop	N/A	N/A	N/A	N/A	RV(+)	c.527A>T	p.D176V	3	Epimerase	c.527A>T	p.D176V	3	Epimerase
		133	M	31	23	8	Foot drop	1792	N/A	N/A	N/A	RV(+)	c.1760T>C	p.I587T	10	Kinase	c.1760T>C	p.I587T	10	Kinase
		134	M	23	20	3	Foot drop	298	N/A	N/A	N/A	RV(+)	c.529C>T	p.R177C	3	Epimerase	c.556T>C	p.Y186H	3	Epimerase
		135	F	57	30	27	Frequent wrestling	324	N/A	N/A	N/A	RV(+)	c.527A>T	p.D176V	3	Epimerase	c.1912G>C	p.A638P	11	Kinase
		136	M	32	31	1	Difficulty in going upstairs	1242	N/A	N/A	N/A	RV(+)	c.518A>C	p.E173A	3	Epimerase	c.1912G>C	p.A638P	11	Kinase
		137	F	29	24	5	Difficulty in going upstairs	254	N/A	N/A	N/A	RV(+)	c.527A>T	p.D176V	3	Epimerase	c.1571C>T	p.A524V	9	Kinase
		138	F	39	32	7	Weakness ofboth legs	392	N/A	N/A	N/A	RV(+)	c.527A>T	p.D176V	3	Epimerase	c.1097C>A	p.A366D	6	Epimerase
		139	F	39	32	7	Frequent wrestling	N/A	N/A	N/A	N/A	RV(+)	c.527A>T	p.D176V	3	Epimerase	c.787C>T	p.R263*	4	Null
		140	F	34	27	7	Weakness ofboth legs	730	N/A	N/A	N/A	RV(+)	c.527A>T	p.D176V	3	Epimerase	c.1559G>A	p.C520Y	9	Kinase
		141	M	28	21	7	Diffculty in climbing stairs	338	N/A	N/A	N/A	RV(+)	c.197T>A	p.F66Y	2	Epimerase	c.698T>C	p.F233S	3	Epimerase
		142	M	38	33	5	Foot drop	686	N/A	N/A	N/A	RV(+)	c.527A>T	p.D176V	3	Epimerase	c.2112delC	p.A705fs*	11	Null
		143	M	22	20	2	Weakness of both legs	366	N/A	N/A	N/A	RV(+)	c.1571C>T	p.A524V	9	Kinase	N/A	N/A	N/A	N/A
		144	M	27	20	7	Weakness of hands and feet	256	N/A	N/A	N/A	RV(+)	c.38G>C	p.C13S	1	UF	c.1633G>C	p.G545R	9	Kinase
		145	F	41	39	2	Weakness of both legs	176	N/A	N/A	N/A	RV(+)	c.38G>C	p.C13S	1	UF	c.38G>C	p.C13S	1	UF
		146	M	45	42	3	Foot drop	N/A	N/A	N/A	N/A	RV(+)	c.1571C>T	p.A524V	9	Kinase	N/A	N/A	N/A	N/A
		147	M	33	28	5	Foot drop	597	N/A	N/A	N/A	RV(+)	c.527A>T	p.D176V	3	Epimerase	c.916C>T	p.R306*	5	Null
		148	F	66	36	30	Weakness of both legs	198	N/A	N/A	N/A	RV(+)	c.527A>T	p.D176V	3	Epimerase	c.556T>C	p.Y186H	3	Epimerase
		149	F	24	22	2	Foot drop	526	N/A	N/A	N/A	RV(+)	c.80C>T	p.P27L	2	UF	c.527A>T	p.D176V	3	Epimerase
		150	F	42	39	3	Foot drop	492	N/A	N/A	N/A	RV(+)	c.527A>T	p.D176V	3	Epimerase	c.910G>A	p.G304R	5	Epimerase
		151	F	26	23	3	Foot drop	1423	N/A	N/A	N/A	RV(+)	c.527A>T	p.D176V	3	Epimerase	c.1523T>C	p.L508S	9	Kinase
		152	F	36	29	7	Foot drop	572	N/A	N/A	N/A	RV(+)	c.140G>A	p.G47D	2	Epimerase	c.527A>T	p.D176V	3	Epimerase
		153	M	47	25	22	Foot drop	636	N/A	N/A	N/A	RV(+)	c.527A>T	p.D176V	3	Epimerase	c.1534G>A	p.V512M	9	Kinase
		154	F	33	30	3	Foot drop	327	N/A	N/A	N/A	RV(+)	c.527A>T	p.D176V	3	Epimerase	c1642G>A	p.G548S	9	Kinase
		155	F	32	29	3	Weakness of both legs	400	N/A	N/A	N/A	RV(+)TA	c.620A＞T	p.D207V	3	Epimerase	Ex1del			Null
		156	M	29	26	3	Weakness of both legs	405	N/A	N/A	M/NP	RV(+)QF	c.*1037_*1038CACACACACACACACACACACA		5	Epimerase	c.C478T		3	Epimerase
		157	M	20	3	17	Weakness of both legs	1698	N/A	N/A	MP	RV(+)	c.527A>T	p.D176V	3	Epimerase	c.893T>C	p.I298T	5	Epimerase
		158	F	44	39	15	Weakness of both legs	364.7	N/A	N/A	MP	RV(+)	c.317T>C	p.I106T	3	Epimerase	c.527A>T	p.D176V	3	Epimerase
		159	M	28	26	2	Foot drop	2185.2	N/A	N/A	MP	RV(+)	c.22C>T	p.R8X	1	UF	c.2086G>A	p.V696M	11	Kinase
		160	M	43	40	3	Foot drop	543.3	N/A	N/A	MP	RV(+)	c.527A>T	p.D176V	3	Epimerase	c.1771G>A	p.A591T	10	Kinase
		161	F	33	31	2	UE	289.6	N/A	N/A	MP	RV(+)	c.1892C>T	p.A631V	10	Epimerase	c.1892C>T	p.A631V	10	Kinase
		162	F	35	27	8	Weakness of both hands	Normal	N/A	N/A	MP	RV(+)	c.455_456InsC		4	Epimerase	c.455_456InsC		4	Epimerase
		163	F	29	27	2	Weakness of both legs	258	N/A	N/A	MP	RV(+)	c.620A>T	p.D207V	3	Epimerase	c.620A>T	p.D207V	3	Epimerase
		164	M	26	23	3	Weakness of all four limbs	678	N/A	N/A	MP	RV(+)TA	c.131G>C	p.C44S	2	Epimerase	c.1726G>C	p.G576R	9	Kinase
		165	M	43	33	10	Weakness of all four limbs	578	N/A	N/A	MP	RV(+)	c.620A>T	p.D207V	3	Epimerase	c.2005G>C	p.A669P	11	Kinase
		166	F	34	30	4	Weakness of both legs	254	N/A	N/A	MP	RV(+)	c.620A>T	p.D207V	3	Epimerase	c.653A>G	p.D218G	3	Epimerase
		167	F	46	36	10	Weakness of both legs	583	N/A	N/A	MP	RV(+)TA	c.131G>C	p.C44S	2	Epimerase	c.131G>C	p.C44S	2	Epimerase
		168	F	43	33	10	Weakness of both legs	777	N/A	N/A	MP	RV(+)	c.1262C>T	p.P421L	7	Epimerase	c.859G>A	p.A287T	4	Epimerase
		169	M	50	30	20	Foot drop	322	N/A	N/A	M/NP	RV(+)	N/A	p.I241S	4	Epimerase	N/A	p.W513*	9	Null
		170	F	41	26	15	Foot drop	177	N/A	N/A	MP	RV(+)	N/A	p.I241S	4	Epimerase	N/A	p.W513*	9	Null
		171	F	38	21	17	Foot drop	294	N/A	N/A	N/A	RV(+)	N/A	p.I241S	4	Epimerase	N/A	p.R246Q	4	Epimerase
		172	M	28	18	10	Foot drop	384	N/A	N/A	N/A	Normal	N/A	p.I241S	4	Epimerase	N/A	p.R246Q	4	Epimerase
		173	F	38	33	5	Weakness of the left leg	Normal	N/A	N/A	M/NP	RV(+)	N/A	N/A	N/A	N/A	N/A	N/A	N/A	N/A
		174	M	24	22	2	Weakness of the body	Normal	N/A	N/A	MP	RV(+)	N/A	N/A	N/A	N/A	N/A	N/A	N/A	N/A
		175	F	25	22	3	Weakness of both legs	ND	N/A	N/A	M/NP	RV(+)	N/A	N/A	N/A	N/A	N/A	N/A	N/A	N/A
		176	F	36	28	8	Weakness of the body	694	N/A	N/A	MP	RV(+)	N/A	N/A	N/A	N/A	N/A	N/A	N/A	N/A
		177	F	25	22	3	Weakness of both legs	213	N/A	N/A	MP	RV(+)BB	N/A	p.L508S	9	Kinase	N/A	p.A631V	10	Kinase
		178	F	23	21	2	Weakness of both legs	Normal	N/A	N/A	M/NP	RV(+)BB	N/A	p.L508S	9	Kinase	N/A	p.A631V	10	Kinase
		179	M	41	28	13	Weakness of the right leg	345	N/A	N/A	M/NP	RV(+)	N/A	N/A	N/A	N/A	N/A	N/A	N/A	N/A
		180	F	28	24	4	Weakness of both legs	260	N/A	N/A	M/NP	RV(+)BB	N/A	p.L508S	9	Kinase	N/A	p.A631V	10	Kinase
		181	M	19	15	4	Weakness of both legs	2490	N/A	N/A	MP	RV(+)	N/A	N/A	N/A	N/A	N/A	N/A	N/A	N/A
		182	F	27	20	7	Weakness of both legs	206	N/A	N/A	M/NP	RV(+)BB	N/A	p.I51M	2	Epimerase	N/A	p.L508S	9	Kinase
		183	F	30	19	11	Weakness of both legs	307	N/A	N/A	NP	RV(+)BB	N/A	p.I51M	2	Epimerase	N/A	p.L508S	9	Kinase
		184	M	40	36	4	Weakness of both legs	1078	N/A	N/A	MP	RV(+)	N/A	N/A	N/A	N/A	N/A	N/A	N/A	N/A
		185	M	41	40	1	Weakness of all four limbs	245	N/A	N/A	M/NP	RV(+)	N/A	N/A	N/A	N/A	N/A	N/A	N/A	N/A
		186	F	23	22	1	Weakness of both legs	ND	N/A	N/A	NP	RV(+)BB	N/A	p.E35K	2	UF	N/A	p.L508S	9	Kinase
		187	F	26	5	21	Weakness of both legs	Normal	N/A	N/A	MP	RV(+)	N/A	N/A	N/A	N/A	N/A	N/A	N/A	N/A
		188	F	19	16	3	Weakness of both legs	3230	N/A	N/A	MP	RV(+)	N/A	N/A	N/A	N/A	N/A	N/A	N/A	N/A
		189	F	27	20	7	Weakness of both legs	Normal	N/A	N/A	MP	RV(+)BB	N/A	p.D176V	3	Epimerase	N/A	p.L508S	9	Kinase
		190	F	32	25	7	N/A	622	N/A	N/A	MP	RV(+)	N/A	p.I587T	10	Kinase	N/A	p.I587T	10	Kinase
		191	M	36	31	5	N/A	1085	N/A	N/A	MP	N/A	N/A	p.H509Y	9	Kinase	N/A	p.H509Y	9	Kinase
		192	F	43	33	10	N/A	ND	N/A	N/A	MP	N/A	N/A	p.D176V	3	Epimerase	N/A	p.V572L	9	Kinase
		193	F	38	21	17	N/A	294	N/A	N/A	MP	N/A	N/A	p.I241S	4	Epimerase	N/A	p.R246W	4	Epimerase
		194	M	28	18	10	N/A	384	N/A	N/A	MP	N/A	N/A	p.I241S	4	Epimerase	N/A	p.R246W	4	Epimerase
		195	M	50	30	20	N/A	322	N/A	N/A	M/NP	N/A	N/A	p.W513X	9	Kinase	N/A	p.I241S	4	Epimerase
		196	F	41	26	15	N/A	177	N/A	N/A	MP	N/A	N/A	p.W513X	9	Kinase	N/A	p.I241S	4	Epimerase
		197	M	29	23	6	Weakness of all four limbs	903	N/A	N/A	MP	RV(+)QF	c.1988_1989delTA	N/A	11	Kinase	c.1988_1989delTA	N/A	11	Kinase
		198	M	31	21	10	Weakness of both legs	962	N/A	N/A	N/A	RV(+)QF	c.1988_1989delTA	N/A	11	Kinase	c.1988_1989delTA	N/A	11	Kinase
		199	M	30	26	4	Weakness of both legs	528.8	N/A	N/A	MP	RV(+)	c.38G＞C	p.C13S	1	Epimerase	c.1543-1544delGA	p.D515QfsX2	9	Epimerase
		200	M	31	23	8	Weakness of both legs	1108	N/A	N/A	MP	RV(+)	c.733A＞G	p.K245E*	4	Null	c.733A＞G	p.K245E*	4	Null
		201	F	41	37	4	Foot drop	513	N/A	N/A	MP	RV(+)	c.527A＞T	p.D176V	3	Epimerase	c.1634-1G＞C	(splicing)*	9	Null
		202	F	20	13	7	LE	2527	N/A	N/A	MP	RV(+)	c.577C>T	p.R193C	3	Epimerase	c.1196C>T，	p.P399L	7	Epimerase
		203	M	17	11	6	LE	1527	N/A	N/A	MP	RV(+)	c.622C>T	p.R208C	3	Epimerase	c.649T>C	p.Y217H	3	Epimerase
		204	M	36	34	2	LE	3018	N/A	N/A	MP	RV(+)	N/A	N/A	N/A	N/A	N/A	N/A	N/A	N/A
		205	F	40	38	2	LE	723	N/A	N/A	MP	RV(+)	N/A	N/A	N/A	N/A	N/A	N/A	N/A	N/A
		206	M	31	27	4	Lumbar weakness and pain	1806	N/A	N/A	MP	RV(+)TA	N/A	N/A	N/A	N/A	N/A	N/A	N/A	N/A
		207	M	30	28	2	Weakness of both legs	728	N/A	N/A	MP	RV(+)TA	N/A	N/A	N/A	N/A	N/A	N/A	N/A	N/A
		208	F	52	45	7	Weakness of both arms	2055	N/A	N/A	MP	RV(+)	c.1624C>T	p. P542S	9	Kinase	c.1624C>T	p. P542S	9	Kinase
		209	M	43	36	7	Weakness of both legs	96	N/A	N/A	MP	RV(+)	c.1618C＞T	p.H540Y	9	Kinase	c.1618C＞T	p.H540Y	9	Kinase
		210	M	36	30	6	Weakness of all four limbs	432	N/A	N/A	MP	RV(+)	c.527A＞T	p.D176V	3	Epimerase	c.1571C＞T	p.A254V	9	Epimerase
		211	F	32	19	13	Weakness of both arms	230	N/A	N/A	MP	RV(+)	c.C577T	p.R193C	3	Epimerase	c.C577T	p.R193C	3	Epimerase
		212	M	33	30	3	Weakness of both legs	1139	N/A	N/A	MP	RV(+)GC	N/A	N/A	N/A	N/A	N/A	N/A	N/A	N/A
		213	F	36	33	3	Foot drop	797	N/A	N/A	MP	RV(+)BB	N/A	p.D176V	3	Epimerase	N/A	p.R8X	1	UF
		214	M	35	33	2	Foot drop	704	N/A	N/A	MP	RV(+)BB	N/A	p.D176V	3	Epimerase	N/A	p.R8X	1	UF
		215	F	28	24	4	Weakness of both legs	Normal	N/A	N/A	MP	N/A	N/A	p.A631V	10	Kinase	N/A	p.A631V	10	Kinase
		216	M	33	33	0.5	Weakness of both legs	919	N/A	N/A	MP	RV(+)QF	N/A	p.A631V	10	Kinase	N/A	p.A631V	10	Kinase
		Abbreviations: CK, creatine kinase; dx, diagnosis; EMG, electromyography; Epimerase, UDP-GlcNAc 2-epimerase domain; F, female; LE, lower extremity; M, male; MP, myopathic pattern; Kinase: ManNAc kinase domain; Null, includes frameshifts, nonsense mutations, canonical ± 1 or 2 splice sites, multiexon deletions, mobile element insertion, or initiation codon; K, kinase domain; UF, unknown function r…
